# Supplementary material for: Association Analysis of Single-Cell RNA Sequencing and Proteomics Reveals a Vital Role of Ca2+ Signaling in the Determination of Skeletal Muscle Development Potential
Source: Cells. 2020 Apr 22;9(4):1045. doi: 10.3390/cells9041045 (PMC7225978; doi:10.3390/cells9041045)
Supplement: Supplementary file 1 [file cells-09-01045-s001.zip]

Archive with 4 entries (4 files):
- Figure S2.tif
- Figure S1.tif
- Supplementary Tables.xlsx
- Raw data of Western Blot.tif
