# Supplementary material for: Association Analysis of Single-Cell RNA Sequencing and Proteomics Reveals a Vital Role of Ca2+ Signaling in the Determination of Skeletal Muscle Development Potential
Source: Cells. 2020 Apr 22;9(4):1045. doi: 10.3390/cells9041045 (PMC7225978; doi:10.3390/cells9041045)
Supplement: Supplementary file 1 [file cells-09-01045-s001.zip › Supplementary Tables.xlsx]

## Sheet: Supporting Information
Supporting Information
Association analysis of Single-cell RNA sequencing and proteomics reveals a vital role of Ca2+ signaling in the determination of skeletal muscle development potential
Kai Qiu1,2, Doudou Xu1, Liqi Wang1, Xin Zhang1,2, Ning Jiao1,2, Lu Gong1, and Jingdong Yin1*
1College of Animal Science and Technology, China Agricultural University, Beijing 100193, China
2College of Biological Sciences, China Agricultural University, Beijing 100193, China
*E-mail: yinjd@cau.edu.cn. Tel: 8610-62733587; Fax: 8610-62733688.
Table S1. Proteome discovererdatabase search parameters.
Table S2. The primers used for RT-qPCR analysis.
Table S3. The top-100 selectively expressed genes in each subpopulations of myogenic cells.
Table S4. The differentially expressed proteins of Myo-lineage cells between obese- and lean-type pigs.
Table S5. Cell components enriched by GO analysis with differentially expressed proteins.
Table S6. The significantly enriched biological processes associated to nutrients metabolism (carbohydrate and lipid) and immunoregulation via GO analysis.
Table S7. Differentially expressed proteins involved in muscle development, ion homeostasis, cell proliferation and differentiation, apoptosis, and gene expression.

## Sheet: Table S1
Table S1. Proteome discovererdatabase search parameters.
Item	Value
ProteomeDiscverer version	2.1
Protein Database	Uniprot-proteome-UP000008227-Susscrofa (Pig)-26103s-20170226.fasta
Cys alkylation	Iodoacetamide
Enzyme Name	Trypsin (Full)
Dynamic Modification	Oxidation (M), Acetyl (Protein N-Terminus)
Static Modification	Carbamidomethyl（C）,TMT 6plex (K), TMT 6plex (N-Terminus)
Max. Missed Cleavage Sites	2
Precursor Mass Tolorance	10 ppm
Fragment Mass Tolorance	0.02 Da
Validation based on	Q-value

## Sheet: Table S2
Table S2. The primers used for RT-qPCR analysis.
Gene name	Primer sequence	Annealing temperature (°C)	Product size (bp)
MYF5	F: 5' AGTTCGGGGACGAGTTTGAG 3'	60	232
	R: 5' TCAAACGCCTGGTTGACCTT 3'
MYOD1	F: 5' GGTGACTCAGACGCATCCAG 3'	64	106
	R: 5' AGGTGCCGTCGTAGCAGTTC 3'
MYOG	F: 5' CTGCTCACAGCTGACCCTAC 3'	59	105
	R: 5' GGTTTCATCTGGGAAGGCCA 3'
Mymk	F: 5' CAGCAGATGAAGGACCAACG 3'	64	154
	R: 5' CGCAGTGGTAGAAGCTGTGG 3'
Pax7	F: 5' CTCTGCCGCTACCAAGAGAC 3'	58	131
	R: 5' CTGAACATGCCTGGGTTCTC 3'
LPL	F: 5' AAGTATTGGCATCCAGAAACC 3'	60	217
	R: 5' TTGATCTCATAGCCCAAGTTGT 3'
PPARγ	F: 5' GAGGGCGATCTTGACAGGAA 3'	64	135
	R: 5' GCCACCTCTTTGCTCTGCTC 3'
C/EBPα	F: 5' GGCCAGCACACACACATTAGA 3'	60	71
	R: 5' CCCCCAAAGAAGAGAACCAAG 3'
GAPDH	F: 5' TCGGAGTGAACGGATTTG 3'	60	219
	R: 5' CCTGGAAGATGGTGATGG 3'
LTBP3	F: 5' ATCTACCCCTGCCCAGTCTA 3'	60	224
	R: 5' TTCCCGTCGTAGTAGAAGCC 3'
PLCB1	F: 5' AGGAGCTGGGAGGAGAAAAC 3'	60	228
	R: 5' ATATGGAGCCTGGACATGGG 3'
ENPP1	F: 5' TGTGATGTTGCTTGCGTTGA 3'	60	207
	R: 5' CCAACTTTTCTCACCTCGGC 3'
PLPP3	F: 5' AGGAAAGTAGGAGTTGGGGC 3'	60	189
	R: 5' TCAACTCCCGAGCAGAAACT 3'
RAP2A	F: 5' TGATCCGGATTGAAACCCCA 3'	60	159
	R: 5' TCCGTACATGGTGGTGCTAG 3'
MFGE8	F: 5' CTGTTTCCCAAATCCCTGCC 3'	60	220
	R: 5' CTGCAAACCCATGAAACCCA 3'
TGFBR2	F: 5' GCTCTGCTTGGGTTTTGGAA 3'	60	195
	R: 5' ATTGGGATGGCATCAACAGC 3'
WNT5A	F: 5' CCCTTTTCTGCCAGACCCTA 3'	60	195
	R: 5' TGTGTGGACGTCTGTGTACA 3'
CSRP3	F: 5' ACGCAGAAGAAATCCAGTGC 3'	60	173
	R: 5' ACCTTGTCCATAGCCGATCC 3'
MYLPF	F: 5' CCATGATGAAGGAAGCCAGC 3'	60	220
	R: 5' GCTGCCCACATGTTCTTGAT 3'
GPCPD1	F: 5' ATCGGTGGTCCATGTCAAGT 3'	60	152
	R: 5' CACGTCAGCCATCCAGAATC 3'
PLCD1	F: 5' TCATCTACCACGGCTACACC 3'	60	241
	R: 5' CCCTTCAGTTGCTCAGGAGA 3'

## Sheet: Table S3
Table S3. The top-100 selectively expressed genes in each subpopulations of myogenic cells.
Group 1
Ensembl ID	Gene name	Exp. level	Log2 FC	P-Value
ENSSSCG00000010568	NPM3	0.65913	3.83511	1.85905e-33
ENSSSCG00000018069	ND2	8.90973	3.28949	4.32424e-30
ENSSSCG00000018080	ATP8	0.137063	4.36463	1.16845e-26
ENSSSCG00000000857	IGF1	0.31324	3.31811	5.07597e-24
ENSSSCG00000015135	SORL1	0.171329	3.28378	1.00922e-20
ENSSSCG00000009384	INTS6	0.530795	2.819	3.05473e-20
ENSSSCG00000022404	SLC3A2	0.119283	3.57973	6.58085e-20
ENSSSCG00000017501	PNMT	0.250528	2.9113	8.90896e-19
ENSSSCG00000004700	PDIA3	0.458708	2.65495	2.10477e-18
ENSSSCG00000034072	ENSSSCG00000034072	2.47683	2.46478	3.79117e-18
ENSSSCG00000038348	NME1	0.753522	2.45309	3.82591e-17
ENSSSCG00000016983	STC2	0.121546	3.14111	9.35643e-17
ENSSSCG00000012623	SLC25A5	1.89366	2.35348	1.49756e-16
ENSSSCG00000009334	HSPH1	0.675293	2.46433	2.52856e-16
ENSSSCG00000037958	TOB2	1.09456	2.35589	2.92524e-16
ENSSSCG00000010826	MARC2	0.756431	2.3528	5.49451e-16
ENSSSCG00000016646	IFRD1	2.06596	2.22318	4.48731e-15
ENSSSCG00000014843	CHRDL2	0.0824316	3.11874	8.17645e-15
ENSSSCG00000009668	CLU	0.790697	2.30515	1.04771e-14
ENSSSCG00000008898	ENSSSCG00000008898	2.3194	2.1957	1.27972e-14
ENSSSCG00000002668	FAM92B	0.0520451	3.78052	1.7335e-14
ENSSSCG00000025537	PTPN6	0.0510753	3.75355	2.19783e-14
ENSSSCG00000006771	SLC16A1	0.198806	2.47863	2.20344e-14
ENSSSCG00000036379	ENSSSCG00000036379	0.0620662	3.33268	4.29201e-14
ENSSSCG00000029160	ENSSSCG00000029160	17.1513	2.13313	4.35437e-14
ENSSSCG00000001695	VEGFA	0.112818	2.76259	7.82271e-14
ENSSSCG00000032616	ENSSSCG00000032616	0.0585103	3.94846	9.38699e-14
ENSSSCG00000014901	PCF11	1.12172	2.08546	3.45831e-13
ENSSSCG00000031855	ENSSSCG00000031855	0.091483	2.73243	3.95341e-13
ENSSSCG00000000869	UTP20	0.0930993	2.7087	4.61014e-13
ENSSSCG00000002476	SERPINA1	0.1209	2.74348	4.82311e-13
ENSSSCG00000005701	ASS1	0.104413	2.65123	6.31295e-13
ENSSSCG00000000849	ENSSSCG00000000849	1.36643	2.04763	7.01249e-13
ENSSSCG00000015712	DDX18	0.377569	2.13188	1.10041e-12
ENSSSCG00000010226	JMJD1C	0.929053	2.04432	1.25656e-12
ENSSSCG00000018092	ND6	0.16454	2.39062	1.36314e-12
ENSSSCG00000016275	NCL	1.48668	2.00631	1.42279e-12
ENSSSCG00000011848	TFRC	0.237597	2.23631	1.51742e-12
ENSSSCG00000013304	NAT10	0.125425	2.42958	2.00788e-12
ENSSSCG00000011449	GNL3	0.439959	2.07739	2.32946e-12
ENSSSCG00000011798	ENSSSCG00000011798	0.483922	2.05285	3.00368e-12
ENSSSCG00000038417	LRRC8D	0.161631	2.38696	3.5735e-12
ENSSSCG00000032509	LRRC26	0.0475194	3.32819	3.88398e-12
ENSSSCG00000006391	ATP1A2	0.172298	2.31154	4.14535e-12
ENSSSCG00000022659	CLTC	0.0691779	2.79654	5.46787e-12
ENSSSCG00000013746	CALR	1.59788	1.98421	6.78672e-12
ENSSSCG00000025703	REV3L	0.413774	2.06328	6.83436e-12
ENSSSCG00000004509	LIPG	0.0371751	3.71368	7.2188e-12
ENSSSCG00000015999	FKBP7	0.234041	2.13515	7.28743e-12
ENSSSCG00000025606	ATM	0.107969	2.40242	1.19558e-11
ENSSSCG00000015603	LPGAT1	0.223374	2.10711	1.60619e-11
ENSSSCG00000015453	PDIA4	1.01957	1.91943	2.07175e-11
ENSSSCG00000004791	RASGRP1	0.0378216	3.51595	2.40848e-11
ENSSSCG00000014020	CANX	0.967198	1.91123	2.54924e-11
ENSSSCG00000014997	ENSSSCG00000014997	0.362699	2.02691	2.64352e-11
ENSSSCG00000013361	SPTY2D1	0.352355	1.97751	7.1857e-11
ENSSSCG00000007554	ZFAND2A	0.199129	2.08044	9.33987e-11
ENSSSCG00000032833	CD320	0.138033	2.15976	1.00914e-10
ENSSSCG00000015106	HYOU1	0.335222	1.96041	1.01714e-10
ENSSSCG00000013380	ENSSSCG00000013380	0.261842	2.04894	1.0593e-10
ENSSSCG00000027070	ENTPD6	0.0727338	2.50596	1.33511e-10
ENSSSCG00000016778	NLN	0.0879271	2.3635	1.56588e-10
ENSSSCG00000025598	COBLL1	0.079199	2.42898	1.66229e-10
ENSSSCG00000021873	CRABP1	0.213352	2.39978	1.88032e-10
ENSSSCG00000023174	USP53	0.326817	1.93984	1.98505e-10
ENSSSCG00000029805	RHOBTB3	0.350739	1.90342	2.32541e-10
ENSSSCG00000007748	PSPH	0.115728	2.34354	2.57157e-10
ENSSSCG00000007795	ENSSSCG00000007795	0.273156	1.92677	2.84268e-10
ENSSSCG00000029249	NAV3	0.0669151	2.49725	3.23069e-10
ENSSSCG00000032115	OSGIN1	0.514632	1.85903	3.26045e-10
ENSSSCG00000016850	LIFR	0.0882503	2.32924	3.32624e-10
ENSSSCG00000039468	SERPINH1	2.68242	1.75808	3.72921e-10
ENSSSCG00000032269	LIMA1	0.1348	2.10363	4.38328e-10
ENSSSCG00000004622	GNB5	0.0504288	2.73529	5.44445e-10
ENSSSCG00000022649	SLC7A11	0.0303866	3.68859	5.50318e-10
ENSSSCG00000012659	ZNF280C	0.111525	2.20287	5.75093e-10
ENSSSCG00000033003	WFDC2	0.034589	3.3882	6.00025e-10
ENSSSCG00000032914	MANF	2.12124	1.73494	6.78128e-10
ENSSSCG00000014207	APC	0.177794	1.97672	1.17671e-09
ENSSSCG00000010548	CHUK	0.105706	2.12579	1.18521e-09
ENSSSCG00000022009	DDC	0.263781	1.87645	1.19442e-09
ENSSSCG00000014833	UCP2	0.150317	2.00107	1.27862e-09
ENSSSCG00000018086	ND4L	0.877978	1.7478	1.43517e-09
ENSSSCG00000002535	HSP90AA1	6.85379	1.68208	1.55823e-09
ENSSSCG00000003973	CTPS1	0.0530149	2.55906	1.88082e-09
ENSSSCG00000024692	RRBP1	0.324554	1.80631	1.90391e-09
ENSSSCG00000023716	TNFAIP6	0.288026	1.91964	1.97055e-09
ENSSSCG00000004392	ENSSSCG00000004392	1.04575	1.71696	2.16972e-09
ENSSSCG00000010085	SDF2L1	0.110232	2.1306	2.42018e-09
ENSSSCG00000032763	PYCR3	0.163247	1.93181	2.45634e-09
ENSSSCG00000011827	LSG1	0.0475194	2.65012	2.47801e-09
ENSSSCG00000017288	FTSJ3	0.144821	1.96583	2.56684e-09
ENSSSCG00000033177	CDC26	1.56911	1.69157	2.85558e-09
ENSSSCG00000038967	NADK	0.100858	2.08683	2.97086e-09
ENSSSCG00000003088	APOE	0.497499	1.83462	3.0494e-09
ENSSSCG00000012902	CDK2AP2	0.31421	1.82007	3.07938e-09
ENSSSCG00000034814	MRTO4	0.573466	1.71463	3.62233e-09
ENSSSCG00000008484	SRSF7	1.25587	1.68526	3.85089e-09
ENSSSCG00000016672	ADCYAP1R1	0.0484892	2.59161	3.93327e-09
ENSSSCG00000037606	PSMB3	0.528856	1.71236	4.04932e-09
Group 2
Ensembl ID	Gene name	Exp. level	Log2 FC	P-Value
ENSSSCG00000001841	RHCG	0.795785	3.20677	2.58806e-25
ENSSSCG00000039488	SPON2	0.215161	3.92573	3.21669e-25
ENSSSCG00000006988	PDGFRL	0.538416	2.84346	1.42594e-18
ENSSSCG00000039921	ENSSSCG00000039921	0.121478	3.39848	2.75149e-16
ENSSSCG00000035520	ENSSSCG00000035520	0.791667	2.60118	2.04163e-15
ENSSSCG00000038911	KLF2	0.857554	2.57198	4.03502e-15
ENSSSCG00000040461	CDKN1C	1.37744	2.46229	4.31075e-15
ENSSSCG00000040215	TFAP4	0.121478	3.08245	8.90925e-15
ENSSSCG00000000367	ENSSSCG00000000367	0.202807	2.74773	8.90925e-15
ENSSSCG00000035430	YPEL3	0.496208	2.3832	3.78444e-14
ENSSSCG00000033727	GPX1	0.869907	2.38551	4.96105e-14
ENSSSCG00000016823	ENSSSCG00000016823	1.10978	2.3158	5.27643e-14
ENSSSCG00000038918	CTSF	0.867848	2.28297	7.77425e-14
ENSSSCG00000021208	SELENOP	2.42853	2.26698	7.77425e-14
ENSSSCG00000006995	ASAH1	0.0916234	3.05564	7.77425e-14
ENSSSCG00000011440	SEMA3G	0.0905939	3.27218	1.03579e-13
ENSSSCG00000035297	ISG12(A)	0.131773	2.90078	5.14784e-13
ENSSSCG00000002696	VAT1L	0.0710339	3.20326	3.43683e-12
ENSSSCG00000012482	SRPX2	0.0761812	2.98964	3.43683e-12
ENSSSCG00000035895	JDP2	0.340757	2.53922	3.79706e-12
ENSSSCG00000006940	CYR61	1.93439	2.28667	3.87976e-12
ENSSSCG00000038991	S100A13	0.587831	2.20947	4.76256e-12
ENSSSCG00000004596	LIPC	0.127655	2.5923	5.66592e-12
ENSSSCG00000011129	ITIH5	0.501355	2.26121	1.10395e-11
ENSSSCG00000030680	TCF7	0.0916234	3.21791	1.13262e-11
ENSSSCG00000009222	SPARCL1	10.3874	2.04507	1.80944e-11
ENSSSCG00000023408	SAMD4A	0.557976	2.11042	4.08039e-11
ENSSSCG00000013223	NUP160	0.212072	2.29616	4.5036e-11
ENSSSCG00000015412	CCDC146	0.064857	3.26039	5.77325e-11
ENSSSCG00000005481	ENSSSCG00000005481	0.350022	2.19215	6.26958e-11
ENSSSCG00000005045	BMP4	0.175011	2.3464	1.07246e-10
ENSSSCG00000021880	MXRA8	0.55077	2.06812	1.11452e-10
ENSSSCG00000010755	PTPRE	0.207954	2.37432	1.11452e-10
ENSSSCG00000013584	ENSSSCG00000013584	0.045297	3.3623	1.24639e-10
ENSSSCG00000009676	ZNF395	0.303695	2.09901	2.37583e-10
ENSSSCG00000028481	CALCOCO1	0.124567	2.3909	4.43858e-10
ENSSSCG00000008723	HTRA3	0.540475	2.03576	8.3194e-10
ENSSSCG00000001991	DHRS1	0.13795	2.25267	8.3194e-10
ENSSSCG00000021885	MDFIC	0.481795	1.99182	8.3194e-10
ENSSSCG00000035284	BMF	0.0926529	2.53871	1.49447e-09
ENSSSCG00000009083	SPRY1	0.634157	1.93423	4.57548e-09
ENSSSCG00000025564	GAS2L1	0.108095	2.2917	4.89259e-09
ENSSSCG00000031311	ENSSSCG00000031311	0.041179	3.228	4.89259e-09
ENSSSCG00000011999	CADM2	0.158539	2.13711	5.96703e-09
ENSSSCG00000020677	ENSSSCG00000020677	0.0916234	2.34344	5.96703e-09
ENSSSCG00000010026	PIK3IP1	0.0844171	2.44902	7.44473e-09
ENSSSCG00000017355	GRN	0.444734	1.8936	7.44473e-09
ENSSSCG00000006187	MSC	0.717545	1.86328	8.40771e-09
ENSSSCG00000017152	SGSH	0.0586801	2.65443	8.40771e-09
ENSSSCG00000012153	RAI2	0.0978002	2.34578	9.43558e-09
ENSSSCG00000002383	FOS	15.1302	1.8631	9.43558e-09
ENSSSCG00000010280	VSIR	0.0658865	2.52603	1.12786e-08
ENSSSCG00000037190	TAGLN3	4.51322	1.79598	1.13973e-08
ENSSSCG00000006488	GLMP	0.133832	2.1074	1.60463e-08
ENSSSCG00000033830	CCDC8	0.415908	1.87326	1.98769e-08
ENSSSCG00000025910	ZNF277	0.662983	1.80227	1.9973e-08
ENSSSCG00000038077	PPP1R14A	0.0700044	2.86935	2.21675e-08
ENSSSCG00000006624	SELENBP1	0.539446	1.83713	2.61227e-08
ENSSSCG00000013599	ANGPTL4	2.36882	1.78919	2.82464e-08
ENSSSCG00000035940	SPSB1	0.424144	1.88356	2.8408e-08
ENSSSCG00000000258	RARG	0.0576507	2.62934	2.8408e-08
ENSSSCG00000005267	ANXA1	0.897703	1.98132	4.60149e-08
ENSSSCG00000015814	ENSSSCG00000015814	0.227514	1.91844	4.60149e-08
ENSSSCG00000006651	ADAMTSL4	0.17707	1.96054	8.32837e-08
ENSSSCG00000024591	ETV1	0.210013	1.92134	1.02752e-07
ENSSSCG00000004024	ENSSSCG00000004024	0.111183	2.1052	1.31996e-07
ENSSSCG00000038610	INHBB	0.0689749	2.34786	1.31996e-07
ENSSSCG00000017366	HDAC5	0.251192	1.84556	1.31996e-07
ENSSSCG00000032181	C17orf58	0.0442675	2.67091	1.62694e-07
ENSSSCG00000014725	HBB	7.21045	1.77978	1.75285e-07
ENSSSCG00000039922	CDC42EP5	0.971826	1.6942	2.59411e-07
ENSSSCG00000034261	TMEM59	1.46083	1.66672	2.59411e-07
ENSSSCG00000006073	OSR2	0.551799	1.77141	2.65366e-07
ENSSSCG00000023522	TGM2	0.180158	2.14318	2.88448e-07
ENSSSCG00000016034	COL3A1	5.36151	1.67237	3.41086e-07
ENSSSCG00000000449	DTX3	0.0710339	2.20326	3.41086e-07
ENSSSCG00000014073	HEXB	0.0483854	2.61587	3.6483e-07
ENSSSCG00000038806	AXL	0.164716	1.9024	3.74552e-07
ENSSSCG00000000896	NTN4	0.162657	1.88436	4.21616e-07
ENSSSCG00000031421	DYNLRB2	0.0422085	2.6038	4.94213e-07
ENSSSCG00000036673	PPT1	0.197659	1.79794	5.4186e-07
ENSSSCG00000000368	MMP19	0.286194	1.81623	5.62414e-07
ENSSSCG00000000275	MAP3K12	0.0833876	2.13608	6.13805e-07
ENSSSCG00000012049	ENSSSCG00000012049	0.138979	1.87492	6.56124e-07
ENSSSCG00000009182	ENSSSCG00000009182	0.0205895	4.18876	6.6719e-07
ENSSSCG00000023803	ELK3	0.185306	1.85003	7.34161e-07
ENSSSCG00000034465	LRP10	0.457087	1.66101	7.83272e-07
ENSSSCG00000025085	NEGR1	0.0277959	3.11837	8.54986e-07
ENSSSCG00000034727	CCDC24	0.0257369	3.23385	8.9009e-07
ENSSSCG00000038539	ENSSSCG00000038539	0.114272	1.92573	9.21242e-07
ENSSSCG00000006250	LYN	0.0442675	2.77045	1.00185e-06
ENSSSCG00000011813	P3H2	0.217219	1.7856	1.04204e-06
ENSSSCG00000015896	FAP	0.13795	2.00536	1.04204e-06
ENSSSCG00000002529	ENSSSCG00000002529	1.12419	1.6079	1.04204e-06
ENSSSCG00000001834	MFGE8	0.179129	1.8761	1.04562e-06
ENSSSCG00000015324	GNG11	1.47421	1.61878	1.07287e-06
ENSSSCG00000022004	SH3BP2	0.128685	1.84773	1.09249e-06
ENSSSCG00000037158	MTURN	0.0679454	2.37711	1.22683e-06
ENSSSCG00000017566	ACSF2	0.165746	1.7858	1.23847e-06
ENSSSCG00000038966	KRT7	0.144127	1.84853	1.32062e-06
Group 3
Ensembl ID	Gene name	Exp. level	Log2 FC	P-Value
ENSSSCG00000000683	CDCA3	1.11533	8.79091	5.35014e-84
ENSSSCG00000007423	UBE2C	3.47485	8.48974	2.7678e-83
ENSSSCG00000017473	TOP2A	1.35667	7.37254	3.08306e-73
ENSSSCG00000028924	AURKB	0.515487	7.8065	3.98322e-73
ENSSSCG00000026302	ENSSSCG00000026302	0.477997	8.57255	8.04913e-71
ENSSSCG00000001510	KIFC1	0.895072	6.84978	1.23771e-69
ENSSSCG00000005056	DLGAP5	0.477997	8.15751	4.16433e-69
ENSSSCG00000011207	SGO1	0.417076	8.96185	4.16433e-69
ENSSSCG00000038543	CENPA	0.496742	7.40538	6.51038e-69
ENSSSCG00000013772	ASF1B	0.515487	7.56549	3.53617e-66
ENSSSCG00000032909	CDCA8	0.395988	8.08007	1.73377e-65
ENSSSCG00000009671	PBK	0.62327	6.68075	6.02233e-64
ENSSSCG00000014041	MXD3	2.02446	6.1793	4.95026e-63
ENSSSCG00000010214	CDK1	1.06846	6.48119	8.03254e-63
ENSSSCG00000004969	ENSSSCG00000004969	0.820093	6.126	3.01236e-61
ENSSSCG00000003949	CDC20	1.58864	6.5999	5.19523e-61
ENSSSCG00000007235	TPX2	0.981768	5.98282	2.41187e-60
ENSSSCG00000004588	CCNB2	0.503771	6.91099	5.14787e-60
ENSSSCG00000015581	CENPF	1.08721	7.20983	1.04781e-59
ENSSSCG00000040486	BIRC5	1.73391	5.73524	2.19747e-59
ENSSSCG00000017032	ENSSSCG00000017032	1.07315	6.3431	2.28873e-59
ENSSSCG00000037120	TK1	1.88621	6.05585	1.53459e-58
ENSSSCG00000003697	NDC80	0.346782	7.37527	1.56614e-58
ENSSSCG00000037307	ENSSSCG00000037307	0.459252	6.39964	4.23202e-58
ENSSSCG00000004782	BUB1B	0.339753	7.34593	8.81953e-58
ENSSSCG00000010471	KIF11	0.323351	7.42705	7.83619e-57
ENSSSCG00000010896	ASPM	0.281175	8.07497	9.02262e-56
ENSSSCG00000014326	KIF20A	0.482683	6.64796	3.6212e-55
ENSSSCG00000002849	ENSSSCG00000002849	0.243685	9.19228	1.27806e-54
ENSSSCG00000017893	PIMREG	0.686535	7.50778	1.95215e-54
ENSSSCG00000029326	CCNB1	0.770887	7.2005	3.316e-54
ENSSSCG00000031741	ENSSSCG00000031741	0.503771	6.8406	9.83495e-54
ENSSSCG00000008677	ENSSSCG00000008677	0.681848	5.49793	1.53333e-53
ENSSSCG00000033444	SPC24	1.34495	5.45562	2.68902e-52
ENSSSCG00000015604	NEK2	0.26243	7.71325	2.81173e-52
ENSSSCG00000002768	CENPT	0.260086	7.70042	5.6928e-52
ENSSSCG00000036080	HIST1H2AB	9.53416	5.46041	9.0682e-52
ENSSSCG00000016092	SGO2	0.454566	6.22738	1.94061e-51
ENSSSCG00000017022	HMMR	0.388958	6.10685	2.188e-51
ENSSSCG00000009378	CKAP2	0.499085	5.66491	2.188e-51
ENSSSCG00000023296	CENPE	0.379586	5.87256	2.00677e-48
ENSSSCG00000008747	NCAPG	0.283518	6.60141	3.8556e-48
ENSSSCG00000000217	ENSSSCG00000000217	0.6303	5.12858	2.05331e-47
ENSSSCG00000009093	BBS7	0.770887	5.215	4.00748e-47
ENSSSCG00000006333	NUF2	0.646702	5.16551	1.76694e-46
ENSSSCG00000039216	CENPN	0.278831	6.38492	3.3467e-46
ENSSSCG00000004518	ENSSSCG00000004518	0.21791	7.22526	4.74864e-45
ENSSSCG00000036256	MAD2L1	1.00051	4.81862	5.65391e-45
ENSSSCG00000005314	ARHGEF39	0.215567	7.20983	1.02635e-44
ENSSSCG00000035700	CENPW	0.503771	5.08317	1.34816e-43
ENSSSCG00000007351	FAM83D	0.208538	7.96988	1.81987e-43
ENSSSCG00000003876	CDKN2C	0.813063	5.00211	6.84071e-43
ENSSSCG00000028695	ENSSSCG00000028695	4.99554	4.79018	1.50158e-42
ENSSSCG00000024145	PRR11	0.271802	5.95608	2.56363e-42
ENSSSCG00000009448	DIAPH3	0.231969	6.31453	1.53195e-41
ENSSSCG00000009670	ESCO2	0.257743	6.27245	1.89541e-41
ENSSSCG00000011309	KIF15	0.199165	6.73437	1.67989e-40
ENSSSCG00000009704	HMGB2	10.3519	4.38174	6.04853e-40
ENSSSCG00000004554	PCLAF	1.82763	4.92734	7.11517e-39
ENSSSCG00000023176	TROAP	0.159332	7.58655	1.46134e-38
ENSSSCG00000039107	ENSSSCG00000039107	0.18042	6.76343	2.28247e-38
ENSSSCG00000013352	E2F8	0.156989	7.56549	3.79309e-38
ENSSSCG00000016658	ANLN	0.22494	5.83002	1.59303e-37
ENSSSCG00000008125	NCAPH	0.182763	6.45988	3.63717e-37
ENSSSCG00000010923	UBE2T	0.590467	4.95323	7.54331e-37
ENSSSCG00000021161	CKS2	3.21711	4.31161	5.63048e-36
ENSSSCG00000000739	FOXM1	0.124185	9.23292	9.04204e-36
ENSSSCG00000013008	CDCA5	0.173391	6.24742	6.20214e-35
ENSSSCG00000011426	POC1A	0.379586	4.54136	3.71392e-32
ENSSSCG00000035544	NUSAP1	2.13927	3.97646	3.79605e-32
ENSSSCG00000000693	NCAPD2	0.26243	4.90589	3.97641e-32
ENSSSCG00000006475	IQGAP3	0.135901	6.55332	2.14323e-30
ENSSSCG00000032141	DUT	4.82214	3.90739	3.03795e-30
ENSSSCG00000000002	ENSSSCG00000000002	0.285861	5.25062	6.23538e-30
ENSSSCG00000001392	TCF19	0.234312	4.77869	2.51179e-29
ENSSSCG00000036975	PSRC1	0.159332	5.49909	5.20806e-29
ENSSSCG00000000738	RHNO1	0.365527	4.24909	1.00716e-28
ENSSSCG00000007493	ENSSSCG00000007493	0.393644	4.37111	3.5707e-28
ENSSSCG00000004466	TTK	0.121842	6.20595	6.51058e-28
ENSSSCG00000030469	ENSSSCG00000030469	0.236655	5.3431	6.59644e-28
ENSSSCG00000008579	CENPO	0.124185	6.06299	1.16544e-27
ENSSSCG00000013517	UHRF1	0.541261	4.12656	5.90615e-27
ENSSSCG00000034229	MIS18A	0.178077	5.22125	6.34133e-27
ENSSSCG00000028169	NCAPG2	0.21791	4.60635	8.02001e-27
ENSSSCG00000026257	STMN1	11.8257	3.60429	2.02956e-26
ENSSSCG00000009839	ENSSSCG00000009839	0.0984111	6.90429	2.36591e-26
ENSSSCG00000004806	ENSSSCG00000004806	0.168705	4.96742	2.38625e-26
ENSSSCG00000000722	RAD51AP1	0.281175	4.24715	3.80432e-26
ENSSSCG00000015785	CENPU	0.44285	3.93936	6.54056e-26
ENSSSCG00000007366	MYBL2	0.243685	4.33429	1.48304e-25
ENSSSCG00000005047	CDKN3	0.838838	3.75155	1.54294e-25
ENSSSCG00000025281	ARL6IP1	1.49725	3.64261	2.35056e-25
ENSSSCG00000005344	MELK	0.114813	5.79996	3.30175e-25
ENSSSCG00000023639	NRM	0.463938	3.81087	5.06944e-25
ENSSSCG00000011731	SMC4	1.97759	3.49521	2.67716e-24
ENSSSCG00000015756	XKR5	0.138244	4.86136	6.53389e-23
ENSSSCG00000005403	SMC2	0.986454	3.49869	9.25404e-23
ENSSSCG00000004775	KNSTRN	0.33741	4.35416	1.7173e-22
ENSSSCG00000008089	CKAP2L	0.0796661	6.60731	5.61214e-22
ENSSSCG00000038514	DDAH2	1.56286	3.37994	7.93793e-22
Group 4
Ensembl ID	Gene name	Exp. level	Log2 FC	P-Value
ENSSSCG00000039573	SLPI	57.9017	8.48881	3.01634e-57
ENSSSCG00000017448	KRT14	17.9566	9.84903	1.24653e-56
ENSSSCG00000038420	PERP	2.81478	8.50848	3.84907e-51
ENSSSCG00000010370	ENSSSCG00000010370	1.88756	9.76003	6.96796e-49
ENSSSCG00000006580	S100A2	4.02348	7.75345	9.70347e-39
ENSSSCG00000015612	IRF6	0.927221	7.80812	2.16008e-26
ENSSSCG00000008150	TMEM182	1.24181	6.48938	2.16008e-26
ENSSSCG00000008976	ART3	8.36155	5.24288	4.46596e-26
ENSSSCG00000038281	ENSSSCG00000038281	4.1311	5.73871	1.74116e-24
ENSSSCG00000005981	FBXO32	1.70543	5.94446	4.22362e-23
ENSSSCG00000016331	RAMP1	4.24701	5.11909	1.61624e-22
ENSSSCG00000017909	CHRNE	0.438774	8.81322	1.96502e-21
ENSSSCG00000027684	TRIM63	2.52502	5.32931	3.17421e-21
ENSSSCG00000023031	TNNT2	1.21698	6.975	4.67173e-20
ENSSSCG00000011583	TMEM40	0.298035	7.78236	8.00801e-18
ENSSSCG00000026454	PMAIP1	2.08625	5.09179	9.41192e-18
ENSSSCG00000015835	DUSP26	2.45051	4.75853	2.92078e-17
ENSSSCG00000006821	GSTM3	2.13592	5.41407	2.97414e-17
ENSSSCG00000036566	LY6G6C	0.596071	8.76273	4.76671e-17
ENSSSCG00000035965	AQP4	0.711974	6.96522	3.14567e-16
ENSSSCG00000030300	ENSSSCG00000030300	7.5254	5.83277	1.36178e-15
ENSSSCG00000032341	AIF1	0.554677	6.51352	1.36178e-15
ENSSSCG00000002279	GPX2	0.637465	6.0807	3.4528e-15
ENSSSCG00000030395	ASB5	0.885828	5.06905	3.97617e-15
ENSSSCG00000040989	GPRC5C	0.281478	7.18761	5.69792e-14
ENSSSCG00000016792	RETREG1	1.76338	4.40062	6.40643e-14
ENSSSCG00000014598	PPFIBP2	0.463611	5.65856	7.62202e-14
ENSSSCG00000027428	ENHO	1.871	4.33029	7.62202e-14
ENSSSCG00000011238	ARPP21	0.952058	4.66081	9.33165e-14
ENSSSCG00000038584	FGF12	0.289757	7.09075	9.33165e-14
ENSSSCG00000003257	CACNG6	0.298035	6.50225	9.33165e-14
ENSSSCG00000010651	ABLIM1	0.587792	4.98033	1.45208e-12
ENSSSCG00000036013	ENSSSCG00000036013	0.289757	7.55018	1.49167e-12
ENSSSCG00000029201	AJUBA	0.562956	4.91893	2.10708e-12
ENSSSCG00000012843	PIDD1	0.289757	6.22825	2.27034e-12
ENSSSCG00000040513	AQP3	0.687137	6.18761	2.43458e-12
ENSSSCG00000024752	ALDH4A1	0.728531	5.0231	2.55069e-12
ENSSSCG00000028559	LZTS1	0.355987	5.9328	2.65883e-12
ENSSSCG00000011894	POPDC2	0.480168	4.5764	7.71551e-12
ENSSSCG00000002689	CMIP	0.298035	5.73173	1.48199e-11
ENSSSCG00000009239	ENSSSCG00000009239	0.389102	6.87776	2.00804e-11
ENSSSCG00000016892	FST	0.687137	6.10015	2.18086e-11
ENSSSCG00000026349	ALDH3B2	0.695416	4.2898	9.93622e-11
ENSSSCG00000036052	ENSSSCG00000036052	0.231805	5.33135	1.04241e-10
ENSSSCG00000025592	TP63	0.298035	6.00475	1.40851e-10
ENSSSCG00000014443	CAMK2A	1.30804	3.98578	1.6404e-10
ENSSSCG00000038801	NPNT	0.364266	5.09075	2.77613e-10
ENSSSCG00000007336	NNAT	0.422217	5.65443	3.02537e-10
ENSSSCG00000030694	PKP1	0.107624	9.18761	5.51613e-10
ENSSSCG00000036059	HSPB3	0.637465	4.53638	6.17134e-10
ENSSSCG00000025652	CDH1	0.140739	5.96522	8.39009e-10
ENSSSCG00000040643	CAV3	3.67577	3.64362	1.07964e-09
ENSSSCG00000016397	NEB	0.960336	4.26763	1.63085e-09
ENSSSCG00000029185	MAPRE3	0.819598	3.85419	1.84319e-09
ENSSSCG00000037545	ENSSSCG00000037545	0.347708	4.85233	2.03678e-09
ENSSSCG00000014362	HBEGF	0.827876	4.55465	2.14145e-09
ENSSSCG00000007917	RBFOX1	0.637465	4.38953	2.48596e-09
ENSSSCG00000014149	MEF2C	1.3246	3.81636	2.58854e-09
ENSSSCG00000037954	CAVIN4	1.22526	3.86811	3.32216e-09
ENSSSCG00000013864	TMEM38A	1.0928	3.77733	3.67943e-09
ENSSSCG00000032814	DNAH7	0.149018	8.04322	6.2711e-09
ENSSSCG00000002557	NUDT14	1.58124	3.61207	7.09284e-09
ENSSSCG00000011022	SVIL	0.438774	4.09075	8.14563e-09
ENSSSCG00000006820	EPS8L3	0.26492	6.51776	8.21604e-09
ENSSSCG00000003156	HRC	0.19869	5.77619	9.66018e-09
ENSSSCG00000004928	CILP	0.596071	5.76273	1.4523e-08
ENSSSCG00000018005	MYH8	1.05968	4.32539	1.61196e-08
ENSSSCG00000000488	MDM2	0.579513	4.40072	1.77836e-08
ENSSSCG00000008448	PREPL	1.04312	3.60076	1.89352e-08
ENSSSCG00000036575	USHBP1	0.173854	6.66976	1.95596e-08
ENSSSCG00000027613	ENSSSCG00000027613	1.39911	3.68636	2.2861e-08
ENSSSCG00000000111	BAIAP2L2	0.173854	6.03233	2.50558e-08
ENSSSCG00000009844	HSPB8	6.12628	3.32675	5.19685e-08
ENSSSCG00000036402	MYL9	1.01829	3.72712	5.81383e-08
ENSSSCG00000021597	PHLDA2	1.93723	3.48694	6.26148e-08
ENSSSCG00000040885	LY6G6E	0.0993452	8.0807	6.59843e-08
ENSSSCG00000003561	ZDHHC18	0.231805	7.91631	9.1402e-08
ENSSSCG00000039342	ENSSSCG00000039342	0.149018	6.30626	9.73209e-08
ENSSSCG00000009627	ENSSSCG00000009627	0.140739	4.55018	1.38722e-07
ENSSSCG00000031579	PCP4L1	0.0993452	7.0807	2.4407e-07
ENSSSCG00000013911	TMEM59L	0.0910664	6.96522	2.61491e-07
ENSSSCG00000024059	VAT1	0.430496	3.64875	2.86252e-07
ENSSSCG00000036136	BHLHE40	0.902385	3.42015	3.73226e-07
ENSSSCG00000016321	IQCA1	0.107624	6.86568	3.86117e-07
ENSSSCG00000016009	ITGA4	0.13246	5.29779	4.07852e-07
ENSSSCG00000031600	SYNGR2	0.579513	3.55846	7.123e-07
ENSSSCG00000016175	MREG	0.115903	5.96522	7.54644e-07
ENSSSCG00000034260	GDF15	0.173854	7.83969	7.58534e-07
ENSSSCG00000024481	ENSSSCG00000024481	0.471889	3.71468	8.08359e-07
ENSSSCG00000038044	GYG2	0.182133	4.99693	8.97695e-07
ENSSSCG00000002277	SPTB	0.182133	6.44439	9.15994e-07
ENSSSCG00000014431	AFAP1L1	0.13246	5.76728	9.79403e-07
ENSSSCG00000007501	BMP7	0.124181	6.5729	1.07487e-06
ENSSSCG00000024305	MT3	0.182133	5.58189	1.25921e-06
ENSSSCG00000027013	ENSSSCG00000027013	0.463611	3.47844	1.78746e-06
ENSSSCG00000017717	UNC45B	0.496726	3.54944	1.81562e-06
ENSSSCG00000031201	LMOD1	0.190412	4.83594	1.87853e-06
ENSSSCG00000026164	ENSSSCG00000026164	0.0745089	7.70218	1.92243e-06
ENSSSCG00000035101	KLF5	0.496726	3.31099	2.20521e-06
ENSSSCG00000011723	MME	0.231805	4.74638	2.2225e-06
Group 5
Ensembl ID	Gene name	Exp. level	Log2 FC	P-Value
ENSSSCG00000010190	ACTA1	572.136	6.31106	3.63218e-104
ENSSSCG00000017904	ENO3	43.6574	6.27917	4.96994e-102
ENSSSCG00000016157	MYL1	155.991	6.17645	4.61416e-100
ENSSSCG00000014324	MYOT	3.69645	6.69839	1.54145e-98
ENSSSCG00000005627	AK1	5.12227	6.35148	2.31195e-93
ENSSSCG00000007424	TNNC2	77.6168	5.98931	2.31195e-93
ENSSSCG00000010359	ENSSSCG00000010359	3.32577	6.41172	9.91463e-93
ENSSSCG00000007022	ANK1	2.0327	6.7019	3.297e-92
ENSSSCG00000003218	MYBPC2	2.33614	6.66641	2.79473e-88
ENSSSCG00000016605	LMOD2	6.94464	5.99098	7.09507e-88
ENSSSCG00000005316	TPM2	87.8838	5.68271	9.49156e-86
ENSSSCG00000010304	MYOZ1	12.491	5.70887	2.74978e-85
ENSSSCG00000038323	ACTN3	1.92753	6.57802	7.11981e-84
ENSSSCG00000039710	MYL2	18.8633	6.79944	1.4694e-82
ENSSSCG00000013022	PYGM	10.6411	5.67255	3.52029e-82
ENSSSCG00000006631	TMOD4	1.82409	6.17969	2.96741e-81
ENSSSCG00000035729	MYOZ3	1.66375	6.21856	2.23765e-80
ENSSSCG00000010947	FBP2	1.21376	6.83595	1.65166e-79
ENSSSCG00000032720	SMPX	4.72056	5.73266	1.6974e-79
ENSSSCG00000006867	LRRC39	1.20859	6.66315	5.51059e-79
ENSSSCG00000032838	MYOZ2	5.52916	6.25726	3.46445e-77
ENSSSCG00000029651	SLN	26.3803	5.28978	4.02779e-72
ENSSSCG00000007799	MYLPF	144.412	5.21851	1.16714e-71
ENSSSCG00000037457	HSPB7	1.131	6.15911	2.21535e-68
ENSSSCG00000031903	TNNT3	49.2245	5.10837	4.50877e-68
ENSSSCG00000011453	ITIH4	4.47746	5.55101	4.67329e-68
ENSSSCG00000036789	COX6A2	7.93944	5.1292	5.72336e-68
ENSSSCG00000006141	CA3	5.54123	6.83889	7.81515e-68
ENSSSCG00000006754	AMPD1	1.18445	5.93972	2.33896e-65
ENSSSCG00000033260	TNNI2	55.9554	4.97626	1.16802e-64
ENSSSCG00000032657	RPL3L	0.977559	5.79908	1.54852e-64
ENSSSCG00000000298	PPP1R1A	1.43617	5.4357	2.38055e-62
ENSSSCG00000004570	TPM1	73.5463	4.81372	9.10346e-61
ENSSSCG00000023498	HSPB6	3.40163	4.95595	1.46916e-59
ENSSSCG00000000866	MYBPC1	1.94133	5.30091	4.71702e-59
ENSSSCG00000011538	LMCD1	1.42582	5.49285	2.9071e-58
ENSSSCG00000025353	TNNT1	9.48422	6.09978	6.07662e-57
ENSSSCG00000036569	PTP4A3	2.01546	4.94307	1.51416e-56
ENSSSCG00000009192	PDLIM5	2.34132	4.90166	3.65106e-56
ENSSSCG00000031728	ABRA	0.822391	5.72013	1.39389e-55
ENSSSCG00000037039	PPP1R27	2.73786	4.89517	2.61871e-54
ENSSSCG00000015796	PDLIM3	5.73777	4.63478	1.75958e-52
ENSSSCG00000014128	CKMT2	0.944802	5.28249	9.57345e-52
ENSSSCG00000011508	LMOD3	1.89822	4.87109	6.05416e-51
ENSSSCG00000015747	ENSSSCG00000015747	0.598259	5.78827	6.81338e-51
ENSSSCG00000013366	LDHA	8.42908	4.3729	2.32843e-48
ENSSSCG00000021129	PFKM	1.52065	4.75865	1.16621e-47
ENSSSCG00000011441	TNNC1	8.34805	5.09773	2.55053e-47
ENSSSCG00000024103	ADPRHL1	0.625845	5.26816	3.02415e-47
ENSSSCG00000037334	ADSSL1	0.753428	5.04973	3.4877e-47
ENSSSCG00000013354	CSRP3	0.296544	6.61646	1.62111e-45
ENSSSCG00000022209	ITGB1BP2	0.322405	6.29585	3.03216e-45
ENSSSCG00000017996	DHRS7C	0.289647	6.3026	4.88644e-45
ENSSSCG00000017500	TCAP	15.7409	4.17636	2.28544e-44
ENSSSCG00000023010	TMOD1	0.610328	4.9373	3.8667e-43
ENSSSCG00000012699	ENSSSCG00000012699	8.52908	4.15591	5.69171e-43
ENSSSCG00000009631	PEBP4	0.337922	5.96738	3.42894e-42
ENSSSCG00000015790	SLC25A4	18.6547	4.01542	1.77915e-41
ENSSSCG00000026098	CMYA5	0.663775	4.84017	1.92238e-41
ENSSSCG00000031163	ENSSSCG00000031163	0.329301	5.98918	3.60202e-41
ENSSSCG00000029219	SH3BGR	1.69306	4.22979	8.56697e-41
ENSSSCG00000020785	DES	19.2495	3.97402	3.9346e-40
ENSSSCG00000007231	MYLK2	0.46378	5.04363	6.0425e-40
ENSSSCG00000039557	TRIM54	0.641362	4.69933	8.64082e-40
ENSSSCG00000014560	COX8H	3.70162	4.01357	1.28511e-39
ENSSSCG00000035429	ENSSSCG00000035429	0.922389	4.35483	1.31982e-39
ENSSSCG00000017271	CACNG1	0.715498	4.59159	1.90277e-39
ENSSSCG00000011325	MYL3	0.324129	5.85099	6.05392e-39
ENSSSCG00000024061	TNNI1	6.51534	4.53128	6.80075e-39
ENSSSCG00000015917	XIRP2	0.591363	4.71501	2.25709e-37
ENSSSCG00000035533	ANKRD39	2.47235	3.99422	3.57563e-37
ENSSSCG00000040860	NMRK2	1.01894	4.37209	3.98404e-37
ENSSSCG00000010522	ANKRD2	0.534468	5.51507	5.65859e-37
ENSSSCG00000029441	ENSSSCG00000029441	3.89989	5.55956	8.04694e-37
ENSSSCG00000035199	PTGES3L	0.396541	4.98295	2.43745e-36
ENSSSCG00000032556	ENSSSCG00000032556	56.9657	3.74587	4.56881e-36
ENSSSCG00000039506	ENSSSCG00000039506	2.19304	5.16365	6.67364e-36
ENSSSCG00000010144	ACTN2	4.77573	3.83385	1.99193e-35
ENSSSCG00000038607	GADL1	0.162065	6.38912	6.11836e-35
ENSSSCG00000030681	MYBPH	1.51892	4.16649	6.29821e-35
ENSSSCG00000015632	ENSSSCG00000015632	0.496538	4.31862	7.63491e-34
ENSSSCG00000036933	NR1D1	0.25689	5.31111	3.64185e-33
ENSSSCG00000011729	SCHIP1	0.467229	4.58479	8.1068e-33
ENSSSCG00000011435	TWF2	0.560329	4.21897	1.48233e-31
ENSSSCG00000024676	SRPK3	0.56895	4.1407	2.3126e-31
ENSSSCG00000032889	ASB12	0.118962	7.53351	2.98966e-31
ENSSSCG00000004143	TXLNB	0.486194	4.19133	4.31448e-31
ENSSSCG00000001487	KLHL31	0.163789	5.98918	1.7096e-30
ENSSSCG00000025240	DDIT4L	0.937905	3.98654	4.37141e-30
ENSSSCG00000040401	EEF1A2	0.212063	4.85592	5.99647e-30
ENSSSCG00000011401	LSMEM2	0.16034	5.95881	6.66956e-30
ENSSSCG00000040507	PDLIM7	5.26537	3.47338	1.42661e-29
ENSSSCG00000036094	HRASLS	0.206891	5.73812	3.16661e-29
ENSSSCG00000011287	HHATL	0.172409	5.74051	3.448e-29
ENSSSCG00000017885	SMTNL2	0.408609	4.21158	4.02754e-29
ENSSSCG00000013614	CNN1	0.291371	4.93914	4.70139e-29
ENSSSCG00000025996	MTUS2	0.193098	5.7219	5.69586e-29
ENSSSCG00000004803	ACTC1	34.0267	3.4788	1.55025e-28
ENSSSCG00000037954	CAVIN4	0.662051	4.01566	3.11387e-28
ENSSSCG00000012669	ARHGAP36	0.437919	4.1009	4.17842e-28

## Sheet: Table S4
Table S4. The differentially expressed proteins of Myo-lineage cells between obese- and lean-type pigs.
Protein name	Gene name	Myo-L1	Myo-L2	Myo-L3	Myo-Y1	Myo-Y2	Myo-Y3	FC(Myo-Y/Myo-L)	P-value
Tripartite motif containing 5	TRIM5	0.907	1.033	1	4.562	3.752	5.222	4.60408	0.00116324
Aldehyde dehydrogenase 1 family member A1	ALDH1A1	0.979	0.554	1	1.971	1.607	2.962	2.58192	0.0360429
Calcium/calmodulin dependent protein kinase II inhibitor 2	CAMK2N2	1.09	0.592	1	1.966	1.868	1.704	2.06488	0.00512334
Myosin heavy chain 3	MYH3	0.901	0.633	1	1.817	1.384	1.87	2.00118	0.011032
Myosin light chain, phosphorylatable, fast skeletal muscle	HUMMLC2B	0.619	0.511	1	1.405	1.298	1.441	1.94554	0.0121776
ATP binding cassette subfamily B member 1	ABCB1	0.456	0.662	1	1.365	1.108	1.541	1.89518	0.0354215
Mitochondrial amidoxime reducing component 2	MARC2	1.642	1.389	1	2.422	2.776	1.859	1.75068	0.0363643
Troponin T2, cardiac type	TNNT2	0.823	0.702	1	1.524	1.248	1.633	1.74455	0.0120179
EH domain containing 3	EHD3	1.065	0.86	1	1.797	1.583	1.492	1.66564	0.00396231
Cysteine and glycine-rich protein 3	CSRP3	0.809	0.491	1	1.289	1.291	1.116	1.60696	0.0432599
Enoyl-CoA hydratase, short chain 1	ECHS1	1.227	1.067	1	1.682	1.768	1.665	1.55282	0.00123504
Myopalladin	MYPN	1.076	0.829	1	1.445	1.549	1.438	1.52565	0.00333245
Nuclear factor of activated T cells 4	NFATC4	0.85	1.165	1	1.442	1.464	1.677	1.52007	0.0113803
Alpha-L-fucosidase 2	FUCA2	0.84	1.027	1	1.373	1.431	1.538	1.51448	0.00290814
EH domain containing 3	EHD3	1.088	0.915	1	1.598	1.493	1.4	1.4955	0.00283724
Palladin, cytoskeletal associated protein	PALLD	1.011	0.793	1	1.343	1.43	1.295	1.45078	0.00655743
Centrosomal protein 170B	CEP170B	1.08	0.978	1	1.531	1.481	1.4	1.44277	0.00078198
Phospholipid phosphatase 3	PLPP3	0.934	1.071	1	1.509	1.252	1.566	1.43993	0.0134525
Cellular repressor of E1A stimulated genes 1	CREG1	0.989	0.972	1	1.189	1.601	1.471	1.43904	0.02368
Esterase D	ESD	1.389	1.358	1	1.808	1.807	1.772	1.43768	0.0120618
Fibroblast activation protein alpha	FAP	0.942	0.767	1	1.296	1.091	1.468	1.42303	0.0420083
Glutathione S-transferase omega 1	GSTO1	1.021	1.042	1	1.476	1.434	1.442	1.42083	1.70297e-05
Fibronectin 1	FN1	1.13	0.941	1	1.37	1.275	1.709	1.41778	0.0403633
Probable 2-oxoglutarate dehydrogenase E1 component DHKTD1, mitochondrial	LOC100746454	1.234	0.963	1	1.629	1.468	1.435	1.41758	0.0128061
KDEL motif containing 2	KDELC2	1.151	0.93	1	1.45	1.443	1.45	1.40961	0.00297938
MAP kinase interacting serine/threonine kinase 1	MKNK1	0.898	0.894	1	1.4	1.208	1.326	1.40903	0.00443434
Transmembrane protein 63B	TMEM63B	0.924	0.953	1	1.509	1.28	1.264	1.40876	0.00883794
Carboxypeptidase Q	CPQ	1.113	1.067	1	1.521	1.322	1.632	1.40723	0.0110218
Polysaccharide biosynthesis domain containing 1	PBDC1	1.039	1.034	1	1.532	1.4	1.387	1.40547	0.000974452
Enoyl-CoA hydratase, short chain 1	ECHS1	1.158	1.047	1	1.478	1.517	1.479	1.39594	0.000957122
Hyaluronan binding protein 2	HABP2	0.807	1.045	1	1.357	1.352	1.269	1.39481	0.00871947
Thiopurine S-methyltransferase	TPMT	1.339	1.056	1	1.519	1.445	1.767	1.39352	0.0358322
Zinc finger CCCH-type and G-patch domain containing	ZGPAT	1.102	0.986	1	1.255	1.439	1.579	1.38374	0.0172044
Fem-1 homolog B	FEM1B	0.824	0.767	1	1.201	1.11	1.266	1.38055	0.0169827
Creatine kinase B-type	CKB	1.077	1.043	1	1.484	1.232	1.588	1.37949	0.0216949
Cathepsin C	CTSC	0.979	1	1	1.134	1.564	1.41	1.37899	0.0404473
Family with sequence similarity 213 member A	FAM213A	1.098	1.217	1	1.49	1.431	1.634	1.37406	0.00896895
Family with sequence similarity 177 member A1	FAM177A1	1.179	1.323	1	1.519	1.516	1.776	1.37379	0.0264608
Coactosin like F-actin binding protein 1	COTL1	1.189	0.991	1	1.343	1.665	1.358	1.37296	0.0326158
Insulin-like growth factor-binding protein 2	IGFBP2	1.053	0.934	1	1.449	1.252	1.385	1.36793	0.00557905
Galectin 3	LGALS3	0.887	1.027	1	1.219	1.265	1.502	1.36788	0.0215591
Ectonucleotide pyrophosphatase/phosphodiesterase 1	ENPP1	1.291	1.159	1	1.48	1.599	1.631	1.36522	0.011858
Wnt family member 5A	WNT5A	1.212	1.411	1	1.641	1.597	1.703	1.36379	0.0230862
Glutathione S-transferase mu 3	GSTM3	0.786	1.057	1	1.215	1.203	1.454	1.36194	0.0418202
Galactosamine (N-acetyl)-6-sulfatase	GALNS	1.012	1.044	1	1.402	1.374	1.385	1.36158	1.83695e-05
Heat shock protein family A (Hsp70) member 12A	HSPA12A	1.123	1.057	1	1.591	1.334	1.402	1.36069	0.0107067
DNA helicase B	HELB	0.853	0.985	1	1.341	1.242	1.261	1.35447	0.00383152
Iron-responsive element-binding protein 2	IREB2	0.991	1.008	1	1.388	1.205	1.464	1.35278	0.0101924
GM2 ganglioside activator	GM2A	0.964	1.032	1	1.327	1.276	1.444	1.3508	0.00280535
Charged multivesicular body protein 2B	CHMP2B	1.096	0.915	1	1.266	1.229	1.566	1.34872	0.0421552
Solute carrier family 4 member 4	SLC4A4	0.813	0.862	1	1.311	1.18	1.113	1.34729	0.018514
Adrenoceptor alpha 1B	ADRA1B	0.707	0.756	1	1.095	1.142	1.073	1.34389	0.0383962
Erythrocyte membrane protein band 4.1 like 1	EPB41L1	0.87	0.968	1	1.26	1.195	1.346	1.33932	0.00542827
Multivesicular body subunit 12B	MVB12B	1.264	0.963	1	1.361	1.358	1.593	1.33623	0.0420093
SECIS binding protein 2 like	SECISBP2L	0.713	0.934	1	1.181	1.206	1.127	1.32754	0.0324004
Milk fat globule-EGF factor 8 protein	MFGE8	1.06	0.825	1	1.17	1.316	1.342	1.32686	0.0237726
DENN domain containing 6A	DENND6A	0.876	0.984	1	1.138	1.427	1.224	1.32483	0.0302025
Alae sublatae	ALS	0.861	1.11	1	1.454	1.313	1.158	1.3211	0.0466484
Alpha-L-fucosidase 1	FUCA1	1.04	0.925	1	1.233	1.385	1.263	1.30894	0.00601388
Nuclear body protein SP140-like protein	LOC100630207	0.9	0.828	1	1.184	1.106	1.268	1.30425	0.0155227
Pleckstrin homology like domain family A member 2	PHLDA2	1.065	0.982	1	1.259	1.43	1.277	1.30161	0.00688178
SH3 domain containing GRB2 like, endophilin B2	SH3GLB2	1.109	1.055	1	1.428	1.387	1.298	1.29994	0.0031061
Ras and Rab interactor 2	RIN2	0.966	0.914	1	1.418	1.095	1.229	1.29931	0.0414278
Fibronectin type III domain containing 3A	FNDC3A	1.331	1.348	1	1.585	1.559	1.63	1.29764	0.0338703
Family with sequence similarity 13 member A	FAM13A	0.883	1.203	1	1.287	1.379	1.338	1.29747	0.0345703
Phosphoglucomutase 1	PGM1	0.993	0.897	1	1.261	1.196	1.285	1.29481	0.00261999
Basement membrane-specific heparan sulfate proteoglycan core protein	LOC100626701	1.035	0.804	1	1.158	1.249	1.248	1.28743	0.0251406
Filamin binding LIM protein 1	FBLIM1	0.992	0.873	1	1.086	1.243	1.357	1.28656	0.0366721
G protein subunit gamma 2	GNG2	0.757	0.926	1	1.088	1.234	1.127	1.2855	0.0385781
Histocompatibility minor serpin domain containing	HMSD	1.224	0.964	1	1.443	1.29	1.345	1.27917	0.0330316
Choline dehydrogenase	CHDH	0.843	0.786	1	1.119	1.088	1.153	1.27805	0.0216914
OCIA domain containing 2	OCIAD2	1.018	0.933	1	1.331	1.16	1.274	1.27584	0.00865
Fumarylacetoacetate hydrolase	FAH	0.931	0.903	1	1.069	1.271	1.271	1.27417	0.0240964
Neudesin neurotrophic factor	NENF	0.94	0.856	1	1.264	1.158	1.14	1.27396	0.010944
S100 calcium binding protein A16	S100A16	1.055	0.834	1	1.218	1.282	1.18	1.2738	0.0223099
Basement membrane-specific heparan sulfate proteoglycan core protein	LOC101006455	1.098	0.825	1	1.206	1.281	1.216	1.26685	0.0354016
Latexin	LXN	1.024	0.918	1	1.299	1.194	1.227	1.26445	0.0043609
Latent transforming growth factor beta binding protein 3	LTBP3	1.122	1.027	1	1.362	1.355	1.264	1.26421	0.00467386
Methylcrotonoyl-CoA carboxylase 2	MCCC2	0.987	1.079	1	1.286	1.302	1.283	1.26256	0.000793807
Dipeptidyl peptidase 2	DPP2	1.071	0.966	1	1.292	1.234	1.307	1.2621	0.0022365
SH3 binding domain protein 5 like	SH3BP5L	0.956	0.85	1	1.277	1.184	1.079	1.26158	0.0278929
Mannosidase alpha class 1B member 1	MAN1B1	1.013	1.061	1	1.284	1.344	1.24	1.2583	0.00170951
Guanosine monophosphate reductase 2	GMPR2	1.308	1.064	1	1.396	1.431	1.414	1.25771	0.0373229
Delta 4-desaturase, sphingolipid 1	DEGS1	0.98	1.027	1	1.309	1.175	1.294	1.2564	0.00447166
Rho guanine nucleotide exchange factor 17	ARHGEF17	0.918	0.923	1	1.279	1.135	1.155	1.25625	0.00971922
Inositol polyphosphate-1-phosphatase	INPP1	1.071	1.034	1	1.386	1.143	1.371	1.25604	0.0310341
Annexin A5	ANXA5	0.953	0.898	1	1.167	1.105	1.307	1.25535	0.0219143
Poly(ADP-ribose) polymerase family member 4	PARP4	0.867	1.002	1	1.147	1.187	1.26	1.2527	0.0121797
Diaphanous related formin 2	DIAPH2	0.882	0.885	1	1.147	1.093	1.223	1.25154	0.0127906
Chromosome 12 open reading frame 29	C12orf29	0.88	0.955	1	1.174	1.181	1.185	1.24868	0.002602
Neurobeachin like 1	NBEAL1	1.074	1.182	1	1.32	1.315	1.428	1.24785	0.0139738
ERCC excision repair 6 like, spindle assembly checkpoint helicase	ERCC6L	1.036	1.107	1	1.287	1.28	1.354	1.24753	0.00273234
Proteasome subunit beta type-9	PSMB9	0.972	0.924	1	1.218	1.14	1.252	1.24655	0.00396479
Protein diaphanous homolog 2-like	LOC109555461	0.865	0.936	1	1.136	1.092	1.257	1.2442	0.0222364
Apolipoprotein O like	APOOL	0.965	1.007	1	1.209	1.259	1.225	1.2426	0.000256572
Glucosamine-6-phosphate deaminase 1	GNPDA1	1.138	0.949	1	1.209	1.285	1.337	1.24101	0.021406
F-box and leucine rich repeat protein 8	FBXL8	0.916	0.906	1	1.094	1.157	1.251	1.24096	0.0141481
Tenascin C	TNC	1.024	0.931	1	1.361	1.133	1.171	1.24027	0.0354972
Insulin like growth factor binding protein 4	IGFBP4	0.95	0.978	1	1.354	1.143	1.133	1.23975	0.0334121
Retinol saturase	RETSAT	0.962	1.088	1	1.249	1.244	1.286	1.23902	0.00357388
Helicase with zinc finger	HELZ	0.85	0.999	1	1.139	1.276	1.113	1.23833	0.033274
Phosphofructokinase, platelet	PFKP	0.863	1.092	1	1.219	1.188	1.247	1.23655	0.0274629
HPS5, biogenesis of lysosomal organelles complex 2 subunit 2	HPS5	1.017	0.961	1	1.328	1.15	1.203	1.23606	0.0132977
G protein-coupled receptor class C group 5 member A	GPRC5A	0.892	0.977	1	1.204	1.152	1.188	1.23527	0.00343328
Sphingomyelin phosphodiesterase 1	SMPD1	1.084	1.056	1	1.314	1.332	1.219	1.23089	0.00487727
Collagen type XVIII alpha 1 chain	COL18A1	1.093	1.058	1	1.346	1.303	1.222	1.2285	0.0061209
Glutamine amidotransferase like class 1 domain containing 3A	GATD3A	0.971	1.014	1	1.244	1.226	1.192	1.2268	0.000339288
Diacylglycerol kinase alpha	DGKA	1.11	1.057	1	1.294	1.186	1.403	1.22608	0.0273241
Sorting nexin 18	SNX18	0.863	0.98	1	1.082	1.148	1.253	1.22511	0.0313276
Transmembrane protein 63A	TMEM63A	0.874	0.94	1	1.142	1.231	1.074	1.22495	0.0222825
Histamine N-methyltransferase	HNMT	0.896	0.832	1	1.182	1.134	1.023	1.22397	0.0400002
MARCKS like 1	MARCKSL1	1.093	0.993	1	1.342	1.267	1.168	1.22391	0.0182902
Coiled-coil domain containing 127	CCDC127	0.947	1.017	1	1.281	1.155	1.191	1.22368	0.00678911
Cytochrome b5 reductase 3	CYB5R3	1.087	0.838	1	1.174	1.187	1.216	1.22291	0.0425313
Phospholipase C delta 1	PLCD1	1.004	0.814	1	1.093	1.218	1.135	1.22285	0.0449401
Sterol carrier protein 2	SCP2	1.098	0.849	1	1.202	1.206	1.195	1.2226	0.0393014
TGF-beta receptor type-2	TGFBR2	1.03	0.843	1	1.169	1.189	1.152	1.22172	0.0227333
Checkpoint with forkhead and ring finger domains	CHFR	0.911	1.118	1	1.199	1.207	1.294	1.22153	0.0291871
Clathrin light chain B	CLTB	1.003	1.039	1	1.319	1.151	1.241	1.21992	0.0112602
Plasminogen receptor with a C-terminal lysine	PLGRKT	0.966	0.974	1	1.258	1.238	1.09	1.21973	0.0162637
Solute carrier family 4 member 8	SLC4A8	0.943	0.964	1	1.179	1.226	1.138	1.21878	0.00221956
Phospholipase C beta 1	PLCB1	0.842	1.034	1	1.208	1.146	1.149	1.21801	0.0287321
GrpE like 2, mitochondrial	GRPEL2	1.017	0.984	1	1.22	1.327	1.097	1.21426	0.0331248
TRAF interacting protein with forkhead associated domain	TIFA	0.827	0.88	1	1.175	1.063	1.046	1.21315	0.0420487
Gamma-aminobutyric acid receptor-associated protein-like 1	LOC100518837	1.021	1.013	1	1.281	1.314	1.081	1.2116	0.0428342
RAP2A, member of RAS oncogene family	RAP2A	1.072	1.022	1	1.318	1.171	1.259	1.21138	0.0102793
RAB28, member RAS oncogene family	RAB28	0.988	1.042	1	1.226	1.182	1.247	1.20627	0.00116724
ATPase H+ transporting V1 subunit C1	ATP6V1C1	1.045	0.965	1	1.245	1.167	1.218	1.20598	0.00315038
Neuron navigator 3	NAV3	1.077	1.054	1	1.246	1.296	1.233	1.20569	0.00197478
Pleckstrin homology domain containing A5	PLEKHA5	0.979	0.883	1	1.137	1.25	1.063	1.20545	0.0397329
Cofilin 1	CFL1	0.913	1.011	1	1.225	1.203	1.095	1.20486	0.01703
Zinc finger FYVE-type containing 27	ZFYVE27	0.861	0.811	1	1.123	1.056	1.035	1.20284	0.0444444
N-acetylglucosamine-6-sulfatase	GNS	1.038	0.918	1	1.136	1.238	1.178	1.20162	0.0125972
MALT1 paracaspase	MALT1	1.031	0.943	1	1.169	1.228	1.172	1.20007	0.00349717
H1 histone family member X	H1FX	1.041	1.009	1	0.838	0.893	0.805	0.831475	0.00386628
Histone cluster 2 H2A family member c	HIST2H2AC	0.935	0.913	1	0.746	0.864	0.754	0.830056	0.0250202
Timeless circadian regulator	TIMELESS	0.984	1.033	1	0.823	0.925	0.755	0.829632	0.0291279
Mitochondrially encoded cytochrome c oxidase I	MT-CO1	1.068	1	1	0.855	0.871	0.819	0.829531	0.00312405
Ribonuclease H2 subunit B	RNASEH2B	0.991	1.083	1	0.854	0.877	0.812	0.827261	0.00713832
Adenylate cyclase 7	ADCY7	1.007	1.029	1	0.78	0.895	0.836	0.827075	0.00699562
High mobility group nucleosomal binding domain 2	HMGN2	1.09	1.031	1	0.822	0.939	0.82	0.826979	0.01911
Solute carrier family 38 member 5	SLC38A5	0.865	1.038	1	0.808	0.802	0.784	0.824664	0.0328336
SH3 domain containing ring finger 1	SH3RF1	0.895	0.864	1	0.724	0.785	0.762	0.823124	0.0221898
Notchless homolog 1	NLE1	0.985	1.065	1	0.818	0.827	0.865	0.822951	0.00319982
Chromosome 19 open reading frame 53	C19orf53	0.99	1.029	1	0.827	0.834	0.823	0.822789	0.000124519
DNA primase subunit 1	PRIM1	1.077	1.151	1	0.908	0.843	0.891	0.818463	0.0149555
Glycerophosphocholine phosphodiesterase 1	GPCPD1	1.165	1.043	1	0.913	0.833	0.865	0.813903	0.0218903
Bifunctional methylenetetrahydrofolate dehydrogenase/cyclohydrolase, mitochondrial	LOC109401292	0.896	0.982	1	0.772	0.771	0.796	0.812717	0.00559597
Threonyl-tRNA synthetase	TARS	0.983	1.069	1	0.822	0.784	0.872	0.811927	0.00640416
MAF1 homolog, negative regulator of RNA polymerase III	MAF1	1.195	1.11	1	0.953	0.844	0.88	0.809985	0.0321389
Peptidylprolyl cis/trans isomerase, NIMA-interacting 4	PIN4	1.032	1.042	1	0.782	0.864	0.837	0.807742	0.00194215
Mitochondrial ribosomal protein S23	MRPS23	0.982	1.085	1	0.799	0.869	0.798	0.804043	0.00712877
EYA transcriptional coactivator and phosphatase 3	EYA3	0.991	1.127	1	0.857	0.84	0.809	0.80372	0.0114681
DNA fragmentation factor subunit alpha	DFFA	0.938	1	1	0.814	0.778	0.769	0.803608	0.00149453
Thioredoxin 2	TXN2	1.069	1.035	1	0.845	0.901	0.745	0.802513	0.0148008
RAB3D, member RAS oncogene family	RAB3D	1.05	1.09	1	0.766	0.884	0.866	0.801274	0.00986368
Acyl-CoA dehydrogenase family member 9	ACAD9	0.85	0.986	1	0.784	0.764	0.72	0.799718	0.0211878
Aldehyde dehydrogenase 1 family member B1	ALDH1B1	1.249	1.092	1	0.88	0.871	0.915	0.797965	0.038259
Serpin H1	SERPH	1.096	1.026	1	0.818	0.851	0.822	0.797886	0.00231659
Zinc finger protein 280C	ZNF280C	1.138	1.269	1	0.907	0.883	0.923	0.796302	0.0421412
Histone H3	LOC100622412	1.124	1.165	1	0.835	0.934	0.847	0.795379	0.018639
ZW10 interacting kinetochore protein	ZWINT	0.872	1.032	1	0.818	0.717	0.769	0.793388	0.0245868
Pleckstrin 2	PLEK2	0.844	0.783	1	0.71	0.695	0.674	0.791397	0.0492663
DALR anticodon binding domain containing 3	DALRD3	0.783	0.972	1	0.717	0.715	0.718	0.780399	0.0415953
Citrate lyase beta like	CLYBL	1.268	1.098	1	0.905	0.832	0.869	0.774213	0.0353688
Histone cluster 3 H2B family member b	HIST3H2BB	1.105	1.07	1	0.732	0.909	0.779	0.762205	0.014768
NOC3 like DNA replication regulator	NOC3L	0.992	1.213	1	0.831	0.789	0.82	0.76131	0.0255478
Prostaglandin F2 receptor inhibitor	PTGFRN	1.001	1.02	1	0.703	0.879	0.717	0.761006	0.0133354
Ribonuclease H2 subunit C	RNASEH2C	0.896	1.056	1	0.746	0.804	0.69	0.758808	0.0143329
Aspartyl aminopeptidase	DNPEP	0.985	0.959	1	0.692	0.8	0.721	0.751698	0.00210205
SPT3 homolog, SAGA and STAGA complex component	SUPT3H	0.987	0.888	1	0.682	0.78	0.697	0.750957	0.00692356
Collagen type XV alpha 1 chain	COL15A1	0.841	0.986	1	0.601	0.745	0.66	0.709586	0.0141591
Protein arginine methyltransferase 3	PRMT3	0.763	0.984	1	0.608	0.615	0.678	0.692028	0.0239994
Nuclear envelope integral membrane protein 1	NEMP1	1.058	1.248	1	0.787	0.758	0.729	0.68784	0.0109694
Armadillo repeat containing 9	ARMC9	0.872	0.828	1	0.698	0.65	0.481	0.677407	0.0255347
Tissue specific transplantation antigen P35B	TSTA3	0.967	1.013	1	0.682	0.675	0.659	0.67651	3.02976e-05
Fibrillin 2	FBN2	1.159	1.19	1	0.796	0.649	0.589	0.607345	0.00674475
Aldo-keto reductase family 1 member B	AKR1B1	1.329	0.953	1	0.699	0.69	0.538	0.587142	0.0250507
Thymosin beta 15a	TMSB15A	1.305	0.869	1	0.703	0.581	0.575	0.585696	0.031989
Tyrosyl-tRNA synthetase 2	YARS2	1.011	0.996	1	0.372	0.526	0.845	0.579647	0.0390325
Immunoglobulin superfamily containing leucine rich repeat	ISLR	0.761	0.787	1	0.423	0.476	0.523	0.558085	0.00979209

## Sheet: Table S5
Table S5. Cell components enriched by differentially expressed proteins via GO analysis.
GO term	Description	Number of DEP	P-value	DEP (UniProtKB)
Extracellular matrix
GO:0031982	Vesicle	47	0.00809	A3EX84;B2CZF8;F1RIF3;F1RM51;F1RMN6;F1RRJ9;F1RS28;F1RUH7;F1S0L6;F1S0R4;F1S0V6;F1S268;F1S4S5;F1S5W6;F1S605;F1S715;F1S785;F1S8R3;F1S9I9;F1SBL1;F1SEQ7;F1SJQ5;F1SLP9;F1SS24;F1SS61;F1STR1;F1SUM3;F2Z5C1;F2Z5K9;F2Z5L5;F2Z5Q1;I3L7K2;I3L810;I3LBW5;I3LGP6;I3LH70;I3LI44;I3LJ42;I3LK68;I3LN84;I3LN87;I3LNS9;I3LPB5;I3LRS5;I3LU34;Q1KS52;Q9GJT2
GO:0042588	Zymogen granule	1	0.0294	F1S5W6
GO:0031012	Extracellular matrix	8	0.0044	A3EX84;B2CZF8;F1RRJ9;F1SS24;I3L701;I3L959;I3LH70;Q29116
GO:0065010	Extracellular membrane-bounded organelle	46	0.00212	A3EX84;B2CZF8;F1RIF3;F1RM51;F1RMN6;F1RRJ9;F1RS28;F1RUH7;F1S0L6;F1S0R4;F1S0V6;F1S268;F1S4S5;F1S5W6;F1S605;F1S715;F1S785;F1S8R3;F1S9I9;F1SBL1;F1SEQ7;F1SJQ5;F1SS24;F1SS61;F1STR1;F1SUM3;F2Z5C1;F2Z5K9;F2Z5L5;F2Z5Q1;I3L7K2;I3L810;I3LBW5;I3LGP6;I3LH70;I3LI44;I3LJ42;I3LK68;I3LN84;I3LN87;I3LNS9;I3LPB5;I3LRS5;I3LU34;Q1KS52;Q9GJT2
GO:0043230	Extracellular organelle	46	0.00212	A3EX84;B2CZF8;F1RIF3;F1RM51;F1RMN6;F1RRJ9;F1RS28;F1RUH7;F1S0L6;F1S0R4;F1S0V6;F1S268;F1S4S5;F1S5W6;F1S605;F1S715;F1S785;F1S8R3;F1S9I9;F1SBL1;F1SEQ7;F1SJQ5;F1SS24;F1SS61;F1STR1;F1SUM3;F2Z5C1;F2Z5K9;F2Z5L5;F2Z5Q1;I3L7K2;I3L810;I3LBW5;I3LGP6;I3LH70;I3LI44;I3LJ42;I3LK68;I3LN84;I3LN87;I3LNS9;I3LPB5;I3LRS5;I3LU34;Q1KS52;Q9GJT2
GO:0044421	Extracellular region part	56	< 0.001	A3EX84;B2CZF8;E9KYT3;F1RIF3;F1RM51;F1RMN6;F1RPQ0;F1RRJ9;F1RS28;F1RUH7;F1S0L6;F1S0R4;F1S0V6;F1S268;F1S3P5;F1S4S5;F1S5W6;F1S605;F1S715;F1S785;F1S8R3;F1S9I9;F1SBL1;F1SEQ7;F1SJQ5;F1SR76;F1SS24;F1SS61;F1STR1;F1SUM3;F2Z5C1;F2Z5K9;F2Z5L5;F2Z5Q1;I3L701;I3L7K2;I3L810;I3L959;I3LBW5;I3LCP8;I3LGP6;I3LH70;I3LI44;I3LJ42;I3LK68;I3LKD8;I3LN84;I3LN87;I3LNS9;I3LPB5;I3LRS5;I3LU34;P24853;Q1KS52;Q29116;Q9GJT2
GO:0005615	Extracellular space	16	< 0.001	A3EX84;B2CZF8;E9KYT3;F1RPQ0;F1S0L6;F1S268;F1S3P5;F1S715;F1SS24;F1STR1;F1SUM3;I3L959;I3LCP8;I3LH70;I3LKD8;P24853
GO:0070062	Extracellular vesicular exosome	46	0.00212	A3EX84;B2CZF8;F1RIF3;F1RM51;F1RMN6;F1RRJ9;F1RS28;F1RUH7;F1S0L6;F1S0R4;F1S0V6;F1S268;F1S4S5;F1S5W6;F1S605;F1S715;F1S785;F1S8R3;F1S9I9;F1SBL1;F1SEQ7;F1SJQ5;F1SS24;F1SS61;F1STR1;F1SUM3;F2Z5C1;F2Z5K9;F2Z5L5;F2Z5Q1;I3L7K2;I3L810;I3LBW5;I3LGP6;I3LH70;I3LI44;I3LJ42;I3LK68;I3LN84;I3LN87;I3LNS9;I3LPB5;I3LRS5;I3LU34;Q1KS52;Q9GJT2
Membrane
GO:0031988	Membrane-bounded vesicle	47	0.00543	A3EX84;B2CZF8;F1RIF3;F1RM51;F1RMN6;F1RRJ9;F1RS28;F1RUH7;F1S0L6;F1S0R4;F1S0V6;F1S268;F1S4S5;F1S5W6;F1S605;F1S715;F1S785;F1S8R3;F1S9I9;F1SBL1;F1SEQ7;F1SJQ5;F1SLP9;F1SS24;F1SS61;F1STR1;F1SUM3;F2Z5C1;F2Z5K9;F2Z5L5;F2Z5Q1;I3L7K2;I3L810;I3LBW5;I3LGP6;I3LH70;I3LI44;I3LJ42;I3LK68;I3LN84;I3LN87;I3LNS9;I3LPB5;I3LRS5;I3LU34;Q1KS52;Q9GJT2
GO:0005578	Proteinaceous extracellular matrix	4	0.0364	F1SS24;I3L701;I3L959;Q29116
GO:0005887	Integral component of plasma membrane	6	0.0328	F1RR36;F1S785;F1SK49;I3L6P5;I3LQM7;Q4U116
GO:0032809	Neuronal cell body membrane	1	0.0294	I3L6P5
GO:0044298	Cell body membrane	1	0.0294	I3L6P5
Cytoplasmic complex
GO:0005764	Lysosome	5	0.0487	F1RMN6;F1STR1;F2Z5Q1;I3L643;Q8WNQ7
GO:0036454	Growth factor complex	1	0.0294	Q1KS52
GO:0016942	Insulin-like growth factor binding protein complex	1	0.0294	Q1KS52
GO:0042567	Insulin-like growth factor ternary complex	1	0.0294	Q1KS52
GO:0036452	ESCRT complex	2	0.033	F1RS28;F2Z5Q1
GO:0035686	Sperm fibrous sheath	1	0.0294	F1S605
GO:0005861	Troponin complex	1	0.0294	I3LS66
Nucleus
GO:1990104	DNA bending complex	4	0.00291	F1SPG1;F2Z5K9;F2Z5L5;I3LL41
GO:0044815	DNA packaging complex	4	0.00848	F1SPG1;F2Z5K9;F2Z5L5;I3LL41
GO:0000786	Nucleosome	4	0.00291	F1SPG1;F2Z5K9;F2Z5L5;I3LL41
GO:0032299	Ribonuclease H2 complex	2	0.00252	F1RRK5;I3LDX2

## Sheet: Table S6
Table S6. The significantly enriched biological processes related to nutrients metabolism (carbohydrate and fat) and immunoregulation via GO analysis.
GO term	Description	Number of DEP	P-value	DEP (UniProtKB)
Carbohydrate metabolism
GO:0016139	Glycoside catabolic process	2	0.00495	F1S715;I3LNS9
GO:0070873	Regulation of glycogen metabolic process	2	0.00809	F1S3P5;I3LP54
GO:0006091	Generation of precursor metabolites and energy	7	0.0106	F1RM51;F1S3P5;F1S814;F1SGQ7;I3LIW5;I3LK68;O79876
GO:0032881	Regulation of polysaccharide metabolic process	2	0.0119	F1S3P5;I3LP54
GO:0016137	Glycoside metabolic process	2	0.0119	F1S715;I3LNS9
GO:0010906	Regulation of glucose metabolic process	3	0.0196	E9KYT3;F1S3P5;I3LP54
GO:1901135	Carbohydrate derivative metabolic process	12	0.0214	F1RM51;F1S0V6;F1S3P5;F1SS61;F1SV18;I3L643;I3LDX2;I3LGP6;I3LIM8;I3LK68;I3LL03;O79876
GO:0006041	Glucosamine metabolic process	1	0.0294	F1RM51
GO:1901658	Glycosyl compound catabolic process	2	0.033	F1S715;I3LNS9
GO:0005996	Monosaccharide metabolic process	4	0.0338	F1S715;F1S814;I3LNS9;Q9N1F5
GO:0010675	Regulation of cellular carbohydrate metabolic process	3	0.0356	E9KYT3;F1S3P5;I3LP54
GO:0006109	Regulation of carbohydrate metabolic process	3	0.0394	E9KYT3;F1S3P5;I3LP54
GO:0046164	Alcohol catabolic process	2	0.0396	F1RMN6;F1SN51
Lipid metabolism
GO:0016042	Lipid catabolic process	6	0.00859	F1RMN6;F1S0V6;F1SBL1;I3L7K2;I3LQK1;I3LTL1
GO:0006643	Membrane lipid metabolic process	4	0.0151	F1RMN6;F1S0V6;F1SV18;I3LKA2
GO:0046434	Organophosphate catabolic process	4	0.0203	F1RMN6;F1S3P5;F1SN51;I3LTL1
GO:0032379	Positive regulation of intracellular lipid transport	1	0.0294	F1S762
GO:1902068	Regulation of sphingolipid mediated signaling pathway	1	0.0294	F1S785
GO:0046466	Membrane lipid catabolic process	2	0.033	F1RMN6;F1S0V6
GO:0030148	Sphingolipid biosynthetic process	2	0.033	F1RMN6;I3LKA2
GO:0009395	Phospholipid catabolic process	2	0.033	F1RMN6;I3LTL1
GO:0006665	Sphingolipid metabolic process	3	0.0394	F1RMN6;F1S0V6;I3LKA2
GO:0019915	Lipid storage	2	0.0396	F1S0V6;F1S3P5
GO:0006629	Lipid metabolic process	12	0.0451	F1RMN6;F1S0V6;F1S762;F1S785;F1SBL1;F1SN51;F1SV18;F1SVB2;I3L7K2;I3LKA2;I3LQK1;I3LTL1
Immunoregulation
GO:0002720	Positive regulation of cytokine production involved in immune response	2	0.0119	F1SM41;I3L959
GO:0050863	Regulation of T cell activation	4	0.0185	A3EX84;F1SM41;K7GL93;P24853
GO:0002696	Positive regulation of leukocyte activation	4	0.0266	F1SM41;I3L959;K7GL93;P24853
GO:0050870	Positive regulation of T cell activation	3	0.0286	F1SM41;K7GL93;P24853
GO:0002694	Regulation of leukocyte activation	5	0.0288	A3EX84;F1SM41;I3L959;K7GL93;P24853
GO:0018125	Peptidyl-cysteine methylation	1	0.0294	F1S5W6
GO:0032377	Regulation of intracellular lipid transport	1	0.0294	F1S762
GO:0044330	Canonical Wnt signaling pathway involved in positive regulation of wound healing	1	0.0294	F1S785
GO:0035723	Interleukin-15-mediated signaling pathway	1	0.0294	F1SBL1
GO:0035722	Interleukin-12-mediated signaling pathway	1	0.0294	F1SBL1
GO:0001923	B-1 B cell differentiation	1	0.0294	F1SM41
GO:0033623	Regulation of integrin activation	1	0.0294	F1SUU4
GO:0061081	Positive regulation of myeloid leukocyte cytokine production involved in immune response	1	0.0294	I3L959
GO:0002664	Regulation of T cell tolerance induction	1	0.0294	K7GL93

## Sheet: Table S7
Table S7. Differentially expressed proteins participated in muscle development, ion homeostasis, cell proliferation and differentiation, apoptosis, and gene expression.
Protein name	Gene name
Muscle development
Glycerophosphocholine phosphodiesterase 1	GPCPD1
RAP2A, member of RAS oncogene family	RAP2A
Clathrin light chain B	CLTB
TGF-beta receptor type-2	TGFBR2
Insulin like growth factor binding protein 4	IGFBP4
Protein diaphanous homolog 2-like	LOC109555461
Diaphanous related formin 2	DIAPH2
Latent transforming growth factor beta binding protein 3	LTBP3
Insulin like growth factor binding protein acid labile subunit	ALS
Erythrocyte membrane protein band 4.1 like 1	EPB41L1
Ectonucleotide pyrophosphatase/phosphodiesterase 1	ENPP1
Insulin like growth factor binding protein 2	IGFBP2
Fibronectin 1	FN1
Palladin, cytoskeletal associated protein	PALLD
Myopalladin	MYPN
Cysteine and glycine-rich protein 3	CSRP3
Myosin light chain, phosphorylatable, fast skeletal muscle	HUMMLC2B
Myosin heavy chain 3	MYH3
Ion homeostasis
Tyrosyl-tRNA synthetase 2	YARS2
Fibrillin 2	FBN2
Aspartyl aminopeptidase	DNPEP
Citrate lyase beta like	CLYBL
Zinc finger protein 280C	ZNF280C
EYA transcriptional coactivator and phosphatase 3	EYA3
Glycerophosphocholine phosphodiesterase 1	GPCPD1
SH3 domain containing ring finger 1	SH3RF1
Adenylate cyclase 7	ADCY7
Mitochondrially encoded cytochrome c oxidase I	MT-CO1
MALT1 paracaspase	MALT1
N-acetylglucosamine-6-sulfatase	GNS
Zinc finger FYVE-type containing 27	ZFYVE27
RAP2A, member of RAS oncogene family	RAP2A
Phospholipase C beta 1	PLCB1
Solute carrier family 4 member 8	SLC4A8
Checkpoint with forkhead and ring finger domains	CHFR
TGF-beta receptor type-2	TGFBR2
Phospholipase C delta 1	PLCD1
Diacylglycerol kinase alpha	DGKA
Sphingomyelin phosphodiesterase 1	SMPD1
Helicase with zinc finger	HELZ
Insulin like growth factor binding protein 4	IGFBP4
Annexin A5	ANXA5
Inositol polyphosphate-1-phosphatase	INPP1
Guanosine monophosphate reductase 2	GMPR2
Mannosidase alpha class 1B member 1	MAN1B1
Latent transforming growth factor beta binding protein 3	LTBP3
S100 calcium binding protein A16	S100A16
Neudesin neurotrophic factor	NENF
Filamin binding LIM protein 1	FBLIM1
Basement membrane-specific heparan sulfate proteoglycan core protein	LOC100626701
Phosphoglucomutase 1	PGM1
Adrenoceptor alpha 1B	ADRA1B
Solute carrier family 4 member 4	SLC4A4
Iron-responsive element-binding protein 2	IREB2
Galactosamine (N-acetyl)-6-sulfatase	GALNS
Wnt family member 5A	WNT5A
Ectonucleotide pyrophosphatase/phosphodiesterase 1	ENPP1
Zinc finger CCCH-type and G-patch domain containing	ZGPAT
Hyaluronan binding protein 2	HABP2
Dehydrogenase E1 and transketolase domain containing 1	Dhtkd1
Phospholipid phosphatase 3	PLPP3
Cysteine and glycine-rich protein 3	CSRP3
EH domain containing 3	EHD3
Troponin T2, cardiac type	TNNT2
Mitochondrial amidoxime reducing component 2	MARC2
Myosin light chain, phosphorylatable, fast skeletal muscle	HUMMLC2B
Calcium/calmodulin dependent protein kinase II inhibitor 2	CAMK2N2
Tripartite motif containing 5	TRIM5
Cell proliferation and differentiation
Ribonuclease H2 subunit B	RNASEH2B
Phospholipase C beta 1	PLCB1
TGF-beta receptor type-2	TGFBR2
Collagen type XVIII alpha 1 chain	COL18A1
Insulin like growth factor binding protein 4	IGFBP4
Latent transforming growth factor beta binding protein 3	LTBP3
Wnt family member 5A	WNT5A
Ectonucleotide pyrophosphatase/phosphodiesterase 1	ENPP1
Fibronectin 1	FN1
Palladin, cytoskeletal associated protein	PALLD
Cysteine and glycine-rich protein 3	CSRP3
Apoptosis
DNA fragmentation factor subunit alpha	DFFA
Ribonuclease H2 subunit B	RNASEH2B
TGF-beta receptor type-2	TGFBR2
Milk fat globule-EGF factor 8 protein	MFGE8
Fem-1 homolog B	FEM1B
Fibroblast activation protein alpha	FAP
Gene expression
Ribonuclease H2 subunit C	RNASEH2C
Peptidylprolyl cis/trans isomerase, NIMA-interacting 4	PIN4
MAF1 homolog, negative regulator of RNA polymerase III	MAF1
Ribonuclease H2 subunit B	RNASEH2B
